# Supplementary material for: 2-Chloro-5-nitro­aniline
Source: Acta Crystallogr Sect E Struct Rep Online. 2009 May 29;65(Pt 6):o1417. doi: 10.1107/S160053680901945X (PMC2969573; doi:10.1107/S160053680901945X)
Supplement: Supplementary file 2 [file e-65-o1417-Isup2.hkl]

# 
# h,k,l, Fc-squared, Fo-squared, sigma(Fo-squared) and status flag 
# 
data_I
_shelx_title ' sa22 in P21/n' 
_shelx_refln_list_code          4 
_shelx_F_calc_maximum      112.43 
_exptl_crystal_F_000       352.00 
_reflns_d_resolution_high  0.8253 
 
loop_ 
 _symmetry_equiv_pos_as_xyz 
 'x, y, z' 
 '-x+1/2, y+1/2, -z+1/2' 
 '-x, -y, -z' 
 'x-1/2, -y-1/2, z-1/2' 
 
_cell_length_a    13.6233 
_cell_length_b     3.7445 
_cell_length_c    13.6420 
_cell_angle_alpha  90.000 
_cell_angle_beta   91.768 
_cell_angle_gamma  90.000 
 
_shelx_F_squared_multiplier     1.000 
 
loop_ 
 _refln_index_h 
 _refln_index_k 
 _refln_index_l 
 _refln_F_squared_calc 
 _refln_F_squared_meas 
 _refln_F_squared_sigma 
 _refln_observed_status 
   4   0   0     2201.84     2245.25     22.21 o 
   6   0   0      652.44      615.49      7.56 o 
   8   0   0      402.54      414.73      5.56 o 
  10   0   0      487.97      518.39      6.18 o 
  12   0   0     1654.47     1674.96     16.80 o 
  14   0   0      208.38      209.51     11.78 o 
  16   0   0      153.07      174.17      7.56 o 
   1   1   0     3394.36     3200.16     35.61 o 
   2   1   0      465.44      412.19      7.41 o 
   3   1   0      613.64      559.00      5.44 o 
   4   1   0      218.17      214.08      2.10 o 
   5   1   0     3219.72     3270.73     21.99 o 
   6   1   0       38.02       45.13      1.63 o 
   7   1   0      197.16      182.67      1.95 o 
   8   1   0      221.34      219.16      7.09 o 
   9   1   0       29.04       31.62      0.95 o 
  10   1   0      319.13      326.26      3.64 o 
  11   1   0     1269.26     1375.27      9.45 o 
  12   1   0        3.65        4.34      0.95 o 
  13   1   0       57.81       58.74      1.44 o 
  14   1   0       10.05       11.03      1.18 o 
  15   1   0       31.35       33.33      1.24 o 
  16   1   0        3.25        4.27      1.24 o 
   0   2   0      192.04      174.61      1.93 o 
   1   2   0      495.25      518.29     20.71 o 
   2   2   0      240.28      255.90      7.25 o 
   3   2   0     1987.33     2037.47     41.10 o 
   4   2   0      115.48      117.91      4.40 o 
   5   2   0      231.49      234.79      2.10 o 
   6   2   0     1224.95     1311.72      8.70 o 
   7   2   0      244.41      239.97      7.94 o 
   8   2   0       20.76       20.72      1.01 o 
   9   2   0      414.52      428.08     20.09 o 
  10   2   0      122.28      133.94      2.96 o 
  11   2   0       24.77       23.78      1.93 o 
  12   2   0       15.31       16.17      1.64 o 
  13   2   0       32.29       32.04      2.65 o 
  14   2   0       11.44       11.44      1.05 o 
   1   3   0       77.00       76.53      1.96 o 
   2   3   0      260.53      255.05      2.90 o 
   3   3   0       27.28       30.49      1.69 o 
   4   3   0      190.66      195.35      4.30 o 
   5   3   0       78.26       72.59      1.42 o 
   6   3   0       29.49       29.07      1.07 o 
   7   3   0       70.39       70.06      2.17 o 
   8   3   0       97.30       95.63      2.27 o 
   9   3   0       13.52       13.56      1.02 o 
  10   3   0       55.67       57.22      1.10 o 
  11   3   0      152.13      146.40      2.01 o 
  12   3   0       24.16       23.34      1.23 o 
   0   4   0      413.90      437.30     11.88 o 
   1   4   0       10.77       11.25      0.80 o 
   2   4   0       15.38       15.49      1.00 o 
   3   4   0       71.69       66.57      1.15 o 
   4   4   0       58.98       58.89      1.13 o 
   5   4   0       61.11       61.81      1.96 o 
   6   4   0      105.09       98.52      3.38 o 
   7   4   0       29.09       28.71      1.00 o 
 -15   0   1      144.81      144.56      2.43 o 
 -13   0   1      337.46      338.46      4.80 o 
 -11   0   1      263.09      273.70      4.08 o 
  -9   0   1       16.46       18.84      1.48 o 
  -7   0   1     1093.34     1087.09     12.09 o 
  -5   0   1     2115.10     2361.73     26.68 o 
   3   0   1      557.36      521.37      7.63 o 
   5   0   1      779.28      797.75      6.39 o 
   7   0   1      306.10      318.20      4.97 o 
   9   0   1     1255.17     1196.48     11.75 o 
  11   0   1       39.71       38.69      1.72 o 
  13   0   1      208.10      210.23      3.52 o 
  15   0   1       57.90       58.58      2.92 o 
 -16   1   1       54.36       55.44      1.89 o 
 -15   1   1      222.27      228.36      2.85 o 
 -14   1   1       13.07       15.52      1.13 o 
 -13   1   1      358.06      377.69      4.07 o 
 -12   1   1       88.08       91.97      4.90 o 
 -11   1   1        0.95        1.83      0.96 o 
 -10   1   1      305.68      309.00      5.91 o 
  -9   1   1      134.37      125.51      6.36 o 
  -8   1   1      487.10      523.48      4.68 o 
  -7   1   1      105.35      133.30      5.91 o 
  -6   1   1      378.19      375.97      5.66 o 
  -5   1   1      879.00      864.15     20.61 o 
  -4   1   1      804.15      779.07      9.59 o 
  -3   1   1     1532.54     1493.08     27.71 o 
  -2   1   1     3319.61     3150.41     52.68 o 
  -1   1   1    12639.49    13426.05    100.71 o 
   0   1   1     1149.58     1078.23     24.77 o 
   1   1   1     1771.88     1863.96     25.87 o 
   2   1   1     1330.43     1286.36     69.83 o 
   3   1   1      119.43      106.82      1.72 o 
   4   1   1      456.91      442.75     16.76 o 
   5   1   1      214.97      237.09      7.33 o 
   6   1   1      284.62      297.07      3.21 o 
   7   1   1      241.85      255.20      7.29 o 
   8   1   1      397.16      379.99      4.56 o 
   9   1   1       73.61       77.28      1.24 o 
  10   1   1       50.31       51.03      2.16 o 
  11   1   1     1012.66     1041.81      7.31 o 
  12   1   1      177.32      179.45      4.60 o 
  13   1   1       18.50       19.90      1.08 o 
  14   1   1      211.61      200.59      2.25 o 
  15   1   1       48.83       54.18      1.54 o 
  16   1   1        4.51        5.41      1.09 o 
 -14   2   1       82.16       83.07      1.67 o 
 -13   2   1      110.74      120.97      1.97 o 
 -12   2   1      835.34      815.61     11.19 o 
 -11   2   1       18.68       17.98      1.07 o 
 -10   2   1      398.13      390.65     19.03 o 
  -9   2   1       98.08       93.08      4.51 o 
  -8   2   1      276.69      272.12      4.34 o 
  -7   2   1       16.26       16.82      1.17 o 
  -6   2   1       62.11       65.23      1.78 o 
  -5   2   1       51.24       47.46      0.96 o 
  -4   2   1      480.06      478.67      3.79 o 
  -3   2   1      131.67      134.51      2.74 o 
  -2   2   1      566.18      508.48      7.48 o 
  -1   2   1       25.22       25.97      0.88 o 
   0   2   1     1454.77     1507.98     18.28 o 
   1   2   1      126.73      122.43      1.59 o 
   2   2   1       51.12       56.23      1.07 o 
   3   2   1       11.79       10.51      0.81 o 
   4   2   1      371.66      371.29      7.29 o 
   5   2   1      123.21      128.67      4.27 o 
   6   2   1      204.66      189.81      1.76 o 
   7   2   1      190.79      207.85      3.71 o 
   8   2   1       33.03       34.98      3.17 o 
   9   2   1       15.81       17.60      1.24 o 
  10   2   1      653.53      695.07      8.85 o 
  11   2   1        4.26        5.15      0.96 o 
  12   2   1       66.26       68.88      1.37 o 
  13   2   1       24.43       22.28      1.00 o 
  14   2   1      118.69      130.77      7.04 o 
 -12   3   1        2.22        2.76      0.95 o 
 -11   3   1        7.64        9.72      0.97 o 
 -10   3   1        0.99        0.66      0.82 o 
  -9   3   1      240.96      240.01      5.46 o 
  -8   3   1       15.49       13.67      1.04 o 
  -7   3   1      476.25      488.23      6.93 o 
  -6   3   1      160.16      159.00      3.42 o 
  -5   3   1      385.21      404.53     12.45 o 
  -4   3   1      307.09      319.65     11.69 o 
  -3   3   1      116.90      110.26      1.32 o 
  -2   3   1       91.71       95.27      1.05 o 
  -1   3   1      649.54      666.83      7.62 o 
   0   3   1       26.06       28.90      1.49 o 
   1   3   1        0.17       12.83      5.02 o 
   2   3   1       20.74       21.12      0.79 o 
   3   3   1      203.41      209.71      4.72 o 
   4   3   1        8.82        8.77      0.75 o 
   5   3   1      723.37      743.26     13.01 o 
   6   3   1       60.36       57.44      1.34 o 
   7   3   1       29.69       31.69      0.99 o 
   8   3   1       37.73       38.57      1.13 o 
   9   3   1       30.05       28.02      1.22 o 
  10   3   1       23.59       24.35      1.09 o 
  11   3   1      273.08      275.75     10.88 o 
  12   3   1       11.47       10.97      1.30 o 
  -7   4   1       39.86       42.24      1.03 o 
  -6   4   1      311.44      305.97      4.90 o 
  -5   4   1      123.88      128.93      1.32 o 
  -4   4   1       44.52       46.35      1.01 o 
  -3   4   1       36.12       34.93      0.92 o 
  -2   4   1       71.87       76.68      1.44 o 
  -1   4   1       38.21       38.10      1.59 o 
   0   4   1       11.51       13.49      0.74 o 
   1   4   1       18.80       17.17      0.99 o 
   2   4   1       35.53       36.90      1.61 o 
   3   4   1       40.65       40.31      1.20 o 
   4   4   1       78.65       76.79      2.10 o 
   5   4   1        7.47        9.07      0.93 o 
   6   4   1       37.94       40.57      0.98 o 
   7   4   1       45.14       44.67      1.04 o 
 -16   0   2      255.83      261.07     22.88 o 
 -14   0   2      189.19      198.68      3.32 o 
 -12   0   2       28.31       28.88      1.74 o 
 -10   0   2      581.64      629.42      7.64 o 
  -8   0   2      802.23      743.32      9.28 o 
  -6   0   2     3166.02     3689.58     44.21 o 
   2   0   2      865.89      773.12      6.31 o 
   4   0   2     5008.69     4642.37    159.95 o 
   6   0   2      600.43      625.25      6.58 o 
   8   0   2      556.23      543.14      6.45 o 
  10   0   2     3943.09     3889.49     34.87 o 
  12   0   2      880.55      886.90      9.93 o 
  14   0   2      239.62      254.33      4.35 o 
  16   0   2      162.51      166.54      6.73 o 
 -16   1   2       13.89       13.08      1.16 o 
 -15   1   2      186.69      187.02      3.09 o 
 -14   1   2       19.42       18.93      1.11 o 
 -13   1   2      182.13      190.88      7.59 o 
 -12   1   2      107.10      105.96      2.81 o 
 -11   1   2      222.54      163.53     51.42 o 
 -10   1   2       46.54       46.55      1.42 o 
  -9   1   2      354.82      376.59      6.36 o 
  -8   1   2      164.30      178.04      4.44 o 
  -7   1   2      259.16      268.38      7.80 o 
  -6   1   2      642.42      667.69      6.18 o 
  -5   1   2       58.44       57.28      1.15 o 
  -4   1   2      554.43      540.22      6.74 o 
  -3   1   2      451.45      401.88      2.76 o 
  -2   1   2      150.94      159.21      3.00 o 
  -1   1   2    10518.09    10338.08    249.41 o 
   0   1   2      193.46      191.50      5.81 o 
   1   1   2     3609.25     3635.25     45.20 o 
   2   1   2       58.28       53.35      1.23 o 
   3   1   2     1228.10     1174.40     23.98 o 
   4   1   2      201.75      195.06      3.89 o 
   5   1   2     2653.40     2541.78     71.25 o 
   6   1   2     1403.47     1431.00     35.50 o 
   7   1   2      294.56      313.44      6.83 o 
   8   1   2      461.62      436.57     16.93 o 
   9   1   2     1221.70     1243.16     16.85 o 
  10   1   2      102.08       95.19      4.57 o 
  11   1   2      152.57      160.37      1.71 o 
  12   1   2      225.66      225.26      8.79 o 
  13   1   2      176.29      172.47      6.82 o 
  14   1   2       34.22       33.91      1.26 o 
  15   1   2      479.57      506.63     11.49 o 
 -14   2   2        9.74        8.99      1.14 o 
 -13   2   2       39.08       41.02      1.69 o 
 -12   2   2        1.51        5.68      1.00 o 
 -11   2   2       25.71       26.87      1.22 o 
 -10   2   2      127.13      134.99      3.54 o 
  -9   2   2      108.76      121.02      3.11 o 
  -8   2   2       58.33       61.32      1.65 o 
  -7   2   2      401.22      409.43      6.21 o 
  -6   2   2       31.45       30.58      1.01 o 
  -5   2   2     1218.70     1257.64     37.61 o 
  -4   2   2      188.64      175.35      1.47 o 
  -3   2   2      553.45      569.51      7.71 o 
  -2   2   2       34.82       36.14      0.87 o 
  -1   2   2      331.07      301.86      6.39 o 
   0   2   2      744.29      748.89     14.68 o 
   1   2   2      105.00      101.05      1.16 o 
   2   2   2      208.36      205.33      3.63 o 
   3   2   2      199.43      195.45      9.68 o 
   4   2   2     1204.28     1250.79     27.90 o 
   5   2   2      791.40      800.16      6.52 o 
   6   2   2      419.69      476.23      3.32 o 
   7   2   2      640.29      648.64      3.96 o 
   8   2   2        1.10        1.47      0.96 o 
   9   2   2      134.12      138.39      3.81 o 
  10   2   2      122.26      129.64      2.76 o 
  11   2   2       74.30       74.41      1.28 o 
  12   2   2       20.95       22.90      1.20 o 
  13   2   2      144.49      143.16      4.04 o 
  14   2   2       14.84       14.22      1.18 o 
 -12   3   2       11.77       13.05      0.92 o 
 -11   3   2      196.82      199.15      5.26 o 
 -10   3   2       83.88       77.94      2.44 o 
  -9   3   2       42.24       43.45      1.23 o 
  -8   3   2       69.06       65.75      2.28 o 
  -7   3   2       35.45       31.72      0.80 o 
  -6   3   2      236.49      240.13      2.34 o 
  -5   3   2        8.75       10.90      0.96 o 
  -4   3   2       36.49       36.33      1.07 o 
  -3   3   2       23.53       25.74      1.86 o 
  -2   3   2      128.88      127.22      3.39 o 
  -1   3   2      154.56      163.14      1.38 o 
   0   3   2      135.84      133.38      2.36 o 
   1   3   2       35.30       37.49      0.83 o 
   2   3   2      282.81      283.37      4.19 o 
   3   3   2      126.28      126.62      2.69 o 
   4   3   2       64.99       63.20      1.18 o 
   5   3   2       15.67       18.18      0.78 o 
   6   3   2      118.70      121.21      1.47 o 
   7   3   2       18.13       18.86      0.81 o 
   8   3   2      164.16      173.62      2.42 o 
   9   3   2       21.68       22.93      0.93 o 
  10   3   2       47.68       47.11      1.09 o 
  11   3   2        4.11        3.99      0.87 o 
  12   3   2      118.20      112.46      2.40 o 
  -7   4   2      110.39      101.73      2.02 o 
  -6   4   2       85.89       78.25      1.78 o 
  -5   4   2        6.21        7.03      0.80 o 
  -4   4   2       37.03       38.65      0.98 o 
  -3   4   2        0.58        0.76      0.83 o 
  -2   4   2      264.40      273.50      1.86 o 
  -1   4   2       31.34       34.33      2.02 o 
   0   4   2       28.26       27.94      0.94 o 
   1   4   2       83.71       79.89      1.16 o 
   2   4   2       31.81       34.19      0.98 o 
   3   4   2       17.63       17.31      1.18 o 
   4   4   2      130.53      130.02      2.08 o 
   5   4   2       11.06       12.37      0.88 o 
   6   4   2        6.00        8.00      0.93 o 
   7   4   2       26.80       27.81      1.00 o 
 -15   0   3      108.26      107.15      7.65 o 
 -13   0   3      354.31      344.24     11.44 o 
 -11   0   3       54.44       53.23      1.39 o 
  -9   0   3     1343.10     1428.72     16.23 o 
  -7   0   3     1515.06     1638.92     21.02 o 
  -3   0   3     2518.89     2522.28     41.95 o 
  -1   0   3       31.06       27.35      1.71 o 
   1   0   3      969.35      887.98      8.52 o 
   3   0   3     1396.78     1380.69     12.03 o 
   5   0   3     2635.15     2686.02     93.01 o 
   7   0   3      439.57      461.32     10.29 o 
   9   0   3      273.03      287.80      4.32 o 
  11   0   3      868.45      906.05     10.06 o 
  13   0   3      248.76      252.52      4.27 o 
  15   0   3      104.64       97.87      5.20 o 
 -15   1   3        7.24        7.71      1.08 o 
 -14   1   3      175.45      180.88      9.00 o 
 -13   1   3       19.62       17.57      1.24 o 
 -12   1   3       31.28       32.33      1.16 o 
 -11   1   3      418.12      397.01      3.58 o 
 -10   1   3      267.18      283.07      3.26 o 
  -9   1   3      136.21      131.28      1.88 o 
  -8   1   3      978.69      984.39      6.19 o 
  -7   1   3      273.19      321.98      3.03 o 
  -6   1   3      485.95      466.67      2.77 o 
  -5   1   3     1294.19     1187.27    104.86 o 
  -4   1   3      363.63      361.26      3.45 o 
  -3   1   3      206.90      195.58      2.78 o 
  -2   1   3      620.07      613.30      5.14 o 
  -1   1   3     2860.53     2860.59     52.90 o 
   0   1   3      212.08      197.10      7.49 o 
   1   1   3      309.30      280.82      6.01 o 
   2   1   3     1545.99     1529.40     30.64 o 
   3   1   3      528.79      487.28     10.28 o 
   4   1   3      832.66      819.31      8.28 o 
   5   1   3      520.53      569.54     17.11 o 
   6   1   3        5.21        6.12      1.05 o 
   7   1   3      523.31      522.84     16.69 o 
   8   1   3       16.65       16.80      0.97 o 
   9   1   3      282.42      270.73      9.33 o 
  10   1   3      364.32      358.83     11.79 o 
  11   1   3      587.31      589.76     18.38 o 
  12   1   3       35.95       36.94      1.78 o 
  13   1   3       27.64       24.91      1.21 o 
  14   1   3       31.53       31.86      2.50 o 
  15   1   3       75.37       71.51      2.14 o 
 -14   2   3       63.75       57.59      1.91 o 
 -13   2   3       19.75       21.06      1.59 o 
 -12   2   3      681.78      657.27     11.34 o 
 -11   2   3      171.82      166.55      3.24 o 
 -10   2   3      293.43      282.01      2.67 o 
  -9   2   3       54.00       55.97      1.40 o 
  -8   2   3       99.38      100.11      2.88 o 
  -7   2   3       23.70       22.19      0.97 o 
  -6   2   3      117.79      108.41      2.40 o 
  -5   2   3        2.15       10.67      4.35 o 
  -4   2   3      513.52      502.54      9.30 o 
  -3   2   3      672.00      672.35     11.53 o 
  -2   2   3     1057.20     1112.01     28.33 o 
  -1   2   3       54.53       54.99      1.48 o 
   0   2   3     4522.54     4855.07     64.53 o 
   1   2   3        3.58        4.43      0.68 o 
   2   2   3      656.12      580.45     13.81 o 
   3   2   3        2.93        3.91      0.69 o 
   4   2   3      195.69      191.36      2.44 o 
   5   2   3        2.97        5.11      0.69 o 
   6   2   3      149.29      153.62      5.59 o 
   7   2   3       44.38       46.39      1.86 o 
   8   2   3      520.56      515.58     40.01 o 
   9   2   3       19.86       21.29      1.20 o 
  10   2   3      161.06      163.90      9.75 o 
  11   2   3       33.65       32.59      1.11 o 
  12   2   3      299.27      285.93      5.84 o 
  13   2   3       29.17       30.31      1.57 o 
  14   2   3      264.57      255.94      5.91 o 
 -12   3   3       24.19       23.15      0.97 o 
 -11   3   3      427.47      425.00     12.55 o 
 -10   3   3      100.03       99.37      2.52 o 
  -9   3   3       48.27       46.52      1.46 o 
  -8   3   3       12.19       13.28      0.99 o 
  -7   3   3       95.23       97.46      5.49 o 
  -6   3   3      118.15      113.48      1.79 o 
  -5   3   3      573.39      582.72      7.90 o 
  -4   3   3       27.69       30.70      1.20 o 
  -3   3   3      181.03      176.83      2.08 o 
  -2   3   3       48.38       54.27      1.03 o 
  -1   3   3       39.61       40.08      1.03 o 
   0   3   3       74.13       77.84      1.31 o 
   1   3   3      516.81      539.17      8.58 o 
   2   3   3       41.80       44.49      1.88 o 
   3   3   3      454.47      473.05     11.89 o 
   4   3   3       66.88       65.63      1.08 o 
   5   3   3      186.99      198.25      1.65 o 
   6   3   3       48.74       50.47      1.03 o 
   7   3   3      246.09      253.41      3.80 o 
   8   3   3       53.24       54.27      2.65 o 
   9   3   3      186.91      192.76      1.86 o 
  10   3   3       14.60       13.36      0.83 o 
  11   3   3       40.64       43.43      1.69 o 
  -7   4   3      233.66      229.79      6.45 o 
  -6   4   3      339.19      325.10      8.09 o 
  -5   4   3       82.37       86.86      2.44 o 
  -4   4   3       28.08       27.93      0.94 o 
  -3   4   3       12.88       15.49      0.76 o 
  -2   4   3        1.86        7.19      2.74 o 
  -1   4   3       37.22       37.35      1.53 o 
   0   4   3       24.62       25.51      1.39 o 
   1   4   3       18.61       16.41      0.85 o 
   2   4   3       45.47       45.58      0.96 o 
   3   4   3       27.82       28.95      0.92 o 
   4   4   3       77.94       82.81      2.29 o 
   5   4   3      133.17      136.69      2.95 o 
   6   4   3      144.85      133.42      2.51 o 
   7   4   3       29.12       30.08      1.00 o 
 -16   0   4        3.62        2.66      1.24 o 
 -14   0   4       15.26       19.70      1.50 o 
 -12   0   4     1008.06      948.57     27.66 o 
 -10   0   4      184.76      195.23     10.48 o 
  -8   0   4      135.89      166.32      8.62 o 
  -6   0   4      628.95      604.85     11.30 o 
  -4   0   4       22.28       30.55      1.74 o 
  -2   0   4     1878.59     1635.98     20.29 o 
   0   0   4     5312.76     5120.64     55.61 o 
   2   0   4     2891.84     2748.65     12.89 o 
   4   0   4     5219.60     5587.00    142.54 o 
   6   0   4     3008.50     3067.28     39.41 o 
   8   0   4      541.76      523.99     13.33 o 
  10   0   4      924.68      866.54      9.05 o 
  12   0   4      289.40      259.16      4.37 o 
  14   0   4      741.53      721.85      9.27 o 
 -15   1   4       15.39       18.61      1.14 o 
 -14   1   4       56.69       48.29      4.91 o 
 -13   1   4      457.28      442.89      4.94 o 
 -12   1   4       74.70       74.97      1.82 o 
 -11   1   4       95.65      106.73      1.99 o 
 -10   1   4      110.35      116.33      2.01 o 
  -9   1   4       77.51       78.22      1.61 o 
  -8   1   4      132.17      139.28      2.02 o 
  -7   1   4       51.88       61.28      3.01 o 
  -6   1   4       30.96       32.61      1.14 o 
  -5   1   4     1311.96     1262.16     14.47 o 
  -4   1   4        0.50        0.40      0.76 o 
  -3   1   4      111.28      105.87      1.66 o 
  -2   1   4      318.61      292.60      5.81 o 
  -1   1   4     1470.97     1448.28     14.51 o 
   0   1   4       75.31       73.17      4.35 o 
   1   1   4     1190.93     1093.69     13.63 o 
   2   1   4       71.75       74.70      2.44 o 
   3   1   4      857.06      841.05     12.17 o 
   4   1   4      815.75      848.72     11.02 o 
   5   1   4      229.00      245.75      3.20 o 
   6   1   4      213.01      234.28      5.91 o 
   7   1   4      510.23      493.93     10.07 o 
   8   1   4      150.38      144.39      1.51 o 
   9   1   4      561.87      553.50      7.30 o 
  10   1   4      330.25      324.24      4.69 o 
  11   1   4      885.86      872.46     11.91 o 
  12   1   4      207.38      207.93      2.83 o 
  13   1   4      264.29      261.87      6.06 o 
  14   1   4       23.82       21.42      1.26 o 
  15   1   4       73.94       79.03      2.72 o 
 -14   2   4        6.54        7.13      1.23 o 
 -13   2   4       15.48       15.75      1.72 o 
 -12   2   4       24.49       21.98      2.72 o 
 -11   2   4      149.73      150.43      2.18 o 
 -10   2   4       16.12       14.75      1.25 o 
  -9   2   4       66.34       65.29      1.12 o 
  -8   2   4      121.93      112.38      2.05 o 
  -7   2   4       92.39       90.15      1.70 o 
  -6   2   4       55.25       48.85      1.17 o 
  -5   2   4      211.57      210.93      1.52 o 
  -4   2   4      123.15      117.75      2.10 o 
  -3   2   4      313.15      304.07      7.96 o 
  -2   2   4      270.20      256.69      2.64 o 
  -1   2   4      173.86      188.10      5.96 o 
   0   2   4      376.32      367.03      5.61 o 
   1   2   4      140.96      144.19      4.39 o 
   2   2   4      413.06      443.20     20.59 o 
   3   2   4      332.65      315.31      4.80 o 
   4   2   4        7.90       11.27      0.81 o 
   5   2   4      215.66      223.51      2.57 o 
   6   2   4      176.61      169.60      2.11 o 
   7   2   4      289.03      290.82      8.17 o 
   8   2   4       48.65       51.33      1.11 o 
   9   2   4      561.83      579.32     11.23 o 
  10   2   4       85.98       89.22      1.63 o 
  11   2   4       60.01       60.00      1.75 o 
  12   2   4       67.36       62.70      1.32 o 
  13   2   4       17.67       18.24      0.99 o 
  14   2   4       49.09       54.07      2.16 o 
 -11   3   4        0.50        0.84      0.87 o 
 -10   3   4       99.71      100.76      1.90 o 
  -9   3   4       10.60       10.00      0.86 o 
  -8   3   4      136.01      140.44      1.76 o 
  -7   3   4      145.50      154.51      1.99 o 
  -6   3   4      168.24      168.84      3.78 o 
  -5   3   4       23.77       26.13      0.92 o 
  -4   3   4       33.00       32.18      0.84 o 
  -3   3   4       90.94       93.37      2.06 o 
  -2   3   4       66.12       64.03      1.31 o 
  -1   3   4      984.30     1008.05     22.56 o 
   0   3   4       58.83       60.87      2.64 o 
   1   3   4       18.06       20.21      0.84 o 
   2   3   4       52.92       51.74      0.98 o 
   3   3   4       24.29       26.49      1.46 o 
   4   3   4      222.48      231.71      3.17 o 
   5   3   4       79.38       86.48      1.22 o 
   6   3   4       73.12       77.52      1.72 o 
   7   3   4      209.67      222.70      3.90 o 
   8   3   4       81.03       81.73      2.59 o 
   9   3   4       22.84       23.24      0.92 o 
  10   3   4       77.60       78.61      1.50 o 
  11   3   4       31.53       30.59      1.10 o 
  -6   4   4      132.78      131.74      2.61 o 
  -5   4   4        0.06       -0.04      0.88 o 
  -4   4   4        0.07        0.69      0.79 o 
  -3   4   4       25.39       24.53      0.92 o 
  -2   4   4       11.59       11.28      0.88 o 
  -1   4   4       21.46       21.40      1.14 o 
   0   4   4      146.19      145.23      1.43 o 
   1   4   4       26.60       27.07      2.11 o 
   2   4   4      108.40      111.39      1.29 o 
   3   4   4      106.90      108.94      1.20 o 
   4   4   4       47.96       41.41      1.62 o 
   5   4   4      130.74      128.69      5.19 o 
   6   4   4       40.71       39.71      2.10 o 
 -15   0   5       87.50       89.21      1.84 o 
 -13   0   5      129.86      145.36      5.79 o 
 -11   0   5       45.46       51.69      2.97 o 
  -9   0   5      308.05      322.61      7.28 o 
  -7   0   5      484.26      506.50      9.01 o 
  -5   0   5     1382.75     1357.30     21.44 o 
  -3   0   5     2184.23     2323.52     28.99 o 
  -1   0   5      706.51      654.68     27.15 o 
   1   0   5     1997.76     1961.45     16.08 o 
   3   0   5      977.20     1048.12     22.51 o 
   5   0   5     2509.58     2667.67     65.42 o 
   7   0   5     1242.46     1183.21     21.40 o 
   9   0   5      266.38      263.69      5.69 o 
  11   0   5       20.01       21.89      1.47 o 
  13   0   5       67.63       61.22      5.36 o 
  15   0   5      175.43      176.60      5.87 o 
 -15   1   5       22.44       26.02      1.05 o 
 -14   1   5       10.08       11.33      1.10 o 
 -13   1   5      470.17      456.46      9.01 o 
 -12   1   5       65.36       68.44      3.35 o 
 -11   1   5       24.68       25.81      1.62 o 
 -10   1   5       89.40       95.79      1.93 o 
  -9   1   5        4.34        4.72      1.23 o 
  -8   1   5       57.99       50.06      2.73 o 
  -7   1   5      227.73      236.44      8.39 o 
  -6   1   5      397.35      403.36      8.07 o 
  -5   1   5       27.27       35.37      1.31 o 
  -4   1   5     1761.03     1679.43     43.20 o 
  -3   1   5      570.96      539.68     10.07 o 
  -2   1   5      120.49      130.64      1.70 o 
  -1   1   5     2734.69     2711.89     25.67 o 
   0   1   5      986.60      988.01     44.96 o 
   1   1   5      325.90      324.49      5.26 o 
   2   1   5     1465.71     1561.95     39.84 o 
   3   1   5      164.72      195.65      8.87 o 
   4   1   5       73.38       80.23      2.67 o 
   5   1   5     1271.10     1317.52      8.86 o 
   6   1   5     1180.08     1212.25     31.39 o 
   7   1   5        5.41        6.99      0.88 o 
   8   1   5      456.23      434.44      4.26 o 
   9   1   5      460.95      443.25      9.22 o 
  10   1   5       76.58       79.61      3.79 o 
  11   1   5       56.50       53.30      1.13 o 
  12   1   5        7.31        7.72      0.83 o 
  13   1   5       82.76       79.43      1.56 o 
  14   1   5      113.04      117.97      1.55 o 
  15   1   5        0.76        1.75      1.25 o 
 -14   2   5      144.89      139.25      5.12 o 
 -13   2   5        9.31       10.12      1.55 o 
 -12   2   5      160.83      154.19      2.11 o 
 -11   2   5        1.50        1.96      1.14 o 
 -10   2   5       85.23       93.86      5.47 o 
  -9   2   5      128.69      128.28      2.96 o 
  -8   2   5       31.74       34.29      2.50 o 
  -7   2   5      115.79      113.21      2.32 o 
  -6   2   5     1204.10     1179.11     31.00 o 
  -5   2   5       10.13       10.11      0.80 o 
  -4   2   5      131.17      123.25      1.59 o 
  -3   2   5        7.07        7.70      0.62 o 
  -2   2   5     3001.70     3019.53     60.05 o 
  -1   2   5       19.12       18.71      1.00 o 
   0   2   5      201.09      182.23      3.70 o 
   1   2   5      378.78      387.63      6.09 o 
   2   2   5      263.99      277.64     16.80 o 
   3   2   5        5.03        6.72      1.21 o 
   4   2   5      415.88      419.43      5.32 o 
   5   2   5       10.90       12.33      1.04 o 
   6   2   5      590.14      612.47      8.13 o 
   7   2   5       31.40       31.58      0.90 o 
   8   2   5       71.52       77.72      3.02 o 
   9   2   5       46.72       50.47      1.53 o 
  10   2   5      968.83      953.78     13.38 o 
  11   2   5      108.74      118.58      3.18 o 
  12   2   5       68.20       69.58      1.24 o 
  13   2   5        7.78        7.93      0.97 o 
 -11   3   5       18.58       18.56      0.87 o 
 -10   3   5        8.89        9.07      0.82 o 
  -9   3   5       15.50       15.97      0.95 o 
  -8   3   5       42.42       43.02      1.00 o 
  -7   3   5      538.94      552.06     12.81 o 
  -6   3   5      341.15      348.66      3.62 o 
  -5   3   5       22.08       19.42      0.81 o 
  -4   3   5        7.63        8.07      0.77 o 
  -3   3   5      173.94      181.91      3.25 o 
  -2   3   5        6.02        7.39      0.77 o 
  -1   3   5     1244.02     1268.79     13.90 o 
   0   3   5       27.02       27.06      1.18 o 
   1   3   5      219.64      218.85     10.55 o 
   2   3   5        4.91        5.75      0.75 o 
   3   3   5      194.95      195.36      1.44 o 
   4   3   5       51.30       50.92      1.10 o 
   5   3   5      503.01      512.63     12.11 o 
   6   3   5       68.75       71.91      1.76 o 
   7   3   5       53.85       50.45      1.02 o 
   8   3   5      136.67      137.52      1.43 o 
   9   3   5      123.27      129.41      3.05 o 
  10   3   5       20.95       23.57      1.11 o 
  11   3   5      254.08      263.35      6.55 o 
  -6   4   5       12.30       12.26      1.01 o 
  -5   4   5       43.98       47.21      1.08 o 
  -4   4   5        0.05        0.13      0.82 o 
  -3   4   5       51.29       55.86      2.11 o 
  -2   4   5        6.07        4.20      1.02 o 
  -1   4   5       42.70       45.43      1.98 o 
   0   4   5      194.12      176.04      2.92 o 
   1   4   5       20.43       21.58      1.09 o 
   2   4   5        3.87        4.25      0.80 o 
   3   4   5      185.29      181.73      3.32 o 
   4   4   5      315.74      298.52      5.11 o 
   5   4   5      166.48      169.50      2.28 o 
 -14   0   6      640.48      637.95      6.19 o 
 -12   0   6      112.75      109.14      4.56 o 
 -10   0   6      225.47      225.12      4.17 o 
  -8   0   6      429.84      420.56      7.51 o 
  -6   0   6       10.88       15.37      1.68 o 
  -4   0   6      894.83      855.60     12.14 o 
  -2   0   6     2367.19     2401.77     24.23 o 
   0   0   6      208.87      154.36      2.36 o 
   2   0   6      585.15      548.66     14.14 o 
   4   0   6     2191.15     2333.11     27.16 o 
   6   0   6        1.62        1.39      1.00 o 
   8   0   6      137.32      133.50      8.05 o 
  10   0   6      573.01      564.15      9.01 o 
  12   0   6       96.10      100.86      6.81 o 
  14   0   6       72.19       74.59      2.15 o 
 -15   1   6       57.15       59.39      1.51 o 
 -14   1   6       44.94       49.82      1.29 o 
 -13   1   6      132.86      110.87     31.93 o 
 -12   1   6       13.18       15.62      1.32 o 
 -11   1   6      114.25      107.52      5.23 o 
 -10   1   6       59.72       60.76      1.45 o 
  -9   1   6      161.64      155.92      5.83 o 
  -8   1   6      201.80      201.26      2.44 o 
  -7   1   6      269.89      274.41      2.76 o 
  -6   1   6      757.83      749.41      4.22 o 
  -5   1   6      352.66      340.25      5.21 o 
  -4   1   6       69.93       70.05      1.32 o 
  -3   1   6     1035.98      998.14     33.40 o 
  -2   1   6      285.35      285.71      6.73 o 
  -1   1   6      116.57      108.13      5.27 o 
   0   1   6      124.03      144.06      1.65 o 
   1   1   6      186.90      177.47      4.38 o 
   2   1   6      447.38      456.04     19.44 o 
   3   1   6       12.26       11.19      0.81 o 
   4   1   6      601.39      628.45      6.84 o 
   5   1   6     1270.44     1334.80     11.92 o 
   6   1   6       93.57       86.51      2.20 o 
   7   1   6      125.28      125.87      3.74 o 
   8   1   6      201.74      184.25      4.12 o 
   9   1   6      311.10      303.03      2.59 o 
  10   1   6       73.85       75.64      1.53 o 
  11   1   6      128.55      137.65      8.01 o 
  12   1   6       28.35       29.62      1.03 o 
  13   1   6       19.48       22.44      1.13 o 
  14   1   6       59.77       58.90      2.99 o 
 -13   2   6       55.23       53.68      2.09 o 
 -12   2   6        7.62        9.82      1.19 o 
 -11   2   6       35.06       37.43      1.97 o 
 -10   2   6       23.92       22.59      1.42 o 
  -9   2   6       36.50       39.13      2.69 o 
  -8   2   6      224.93      208.97      1.88 o 
  -7   2   6     1154.61     1162.32     14.05 o 
  -6   2   6        1.46        0.72      1.00 o 
  -5   2   6      375.56      375.75     12.44 o 
  -4   2   6       83.65       82.09      2.38 o 
  -3   2   6       46.60       48.56      2.13 o 
  -2   2   6       10.47        9.71      0.73 o 
  -1   2   6       28.35       25.34      0.95 o 
   0   2   6      378.50      427.80     21.82 o 
   1   2   6       63.87       58.60      1.83 o 
   2   2   6      250.58      260.75      7.85 o 
   3   2   6       47.20       57.11      7.88 o 
   4   2   6       54.29       57.46      1.77 o 
   5   2   6      749.45      795.21     15.86 o 
   6   2   6        9.75        9.86      0.95 o 
   7   2   6      264.15      252.69      5.41 o 
   8   2   6       78.70       87.29      2.88 o 
   9   2   6       63.39       63.61      2.13 o 
  10   2   6      278.53      299.06      4.42 o 
  11   2   6       50.70       47.80      1.26 o 
  12   2   6       26.02       28.78      1.15 o 
  13   2   6      170.34      174.76      3.52 o 
 -11   3   6        1.61        1.71      0.86 o 
 -10   3   6       19.86       22.12      0.95 o 
  -9   3   6       52.36       47.90      2.66 o 
  -8   3   6      203.97      205.52      2.50 o 
  -7   3   6      185.98      190.88      5.66 o 
  -6   3   6       38.96       38.06      0.91 o 
  -5   3   6      201.88      190.96      1.37 o 
  -4   3   6       51.81       53.66      1.76 o 
  -3   3   6      102.57       99.97      1.31 o 
  -2   3   6      162.14      163.23      2.22 o 
  -1   3   6      130.90      135.58      2.55 o 
   0   3   6       86.26       85.47      1.39 o 
   1   3   6       48.83       47.68      1.21 o 
   2   3   6      102.97       97.62      3.10 o 
   3   3   6       17.36       19.41      0.87 o 
   4   3   6      233.53      246.83      4.81 o 
   5   3   6       54.34       53.60      1.07 o 
   6   3   6        0.25        0.89      0.78 o 
   7   3   6       26.31       29.91      1.07 o 
   8   3   6       66.26       68.28      2.64 o 
   9   3   6      152.41      148.80      4.07 o 
  10   3   6       51.86       53.93      2.05 o 
  -5   4   6        6.30        6.84      0.94 o 
  -4   4   6       40.50       38.38      2.20 o 
  -3   4   6      103.04       97.98      4.77 o 
  -2   4   6      282.08      254.08      6.41 o 
  -1   4   6      242.90      222.81      2.78 o 
   0   4   6       95.16       87.31      2.72 o 
   1   4   6       12.59       15.33      0.99 o 
   2   4   6        4.17        4.25      1.12 o 
   3   4   6       74.35       67.65      3.69 o 
   4   4   6       76.79       76.64      1.25 o 
 -15   0   7       55.03       54.66      2.49 o 
 -13   0   7       30.56       32.18      1.58 o 
 -11   0   7      101.84      110.30      8.64 o 
  -9   0   7      563.48      558.27      9.42 o 
  -7   0   7     1320.85     1326.18     20.91 o 
  -5   0   7      395.42      395.75      6.54 o 
  -3   0   7     1030.90      969.21     11.75 o 
  -1   0   7      532.56      566.22      6.91 o 
   1   0   7      476.79      507.85     10.88 o 
   3   0   7     1288.96     1337.01     13.93 o 
   5   0   7     1263.94     1258.94     11.90 o 
   7   0   7      425.27      412.26      5.38 o 
   9   0   7      402.38      387.26     16.51 o 
  11   0   7      307.12      324.63      4.48 o 
  13   0   7      117.07      123.70      9.65 o 
 -14   1   7       34.04       33.99      1.38 o 
 -13   1   7       64.06       65.49      2.16 o 
 -12   1   7       22.44       25.55      1.54 o 
 -11   1   7       57.28       59.87      1.80 o 
 -10   1   7       74.70       76.27      1.77 o 
  -9   1   7       64.18       70.28      2.67 o 
  -8   1   7      880.48      904.13     11.51 o 
  -7   1   7      352.83      354.13      3.24 o 
  -6   1   7      107.47      103.33      1.89 o 
  -5   1   7      187.97      175.15      1.71 o 
  -4   1   7      135.27      134.08      2.55 o 
  -3   1   7      559.32      592.29      6.76 o 
  -2   1   7      219.03      202.92      1.71 o 
  -1   1   7      191.10      214.74      3.77 o 
   0   1   7      392.74      390.39      2.52 o 
   1   1   7      359.41      351.01      2.36 o 
   2   1   7      111.31      118.13      5.94 o 
   3   1   7     1137.77     1124.38     12.53 o 
   4   1   7      945.54      961.45     12.16 o 
   5   1   7        7.62        6.64      0.94 o 
   6   1   7      316.08      299.22      5.86 o 
   7   1   7       89.97       84.35      2.35 o 
   8   1   7       96.20       90.50      1.87 o 
   9   1   7      109.19      102.38      1.45 o 
  10   1   7       77.92       86.59      1.35 o 
  11   1   7       10.82       10.67      0.97 o 
  12   1   7      238.08      233.55      4.10 o 
  13   1   7      138.80      132.78      1.63 o 
  14   1   7        3.72        4.50      1.04 o 
 -13   2   7       89.66       91.06      1.99 o 
 -12   2   7       48.10       48.41      1.70 o 
 -11   2   7       32.48       34.94      1.96 o 
 -10   2   7      151.10      159.45     13.11 o 
  -9   2   7       11.23       12.92      0.98 o 
  -8   2   7      539.73      559.47     12.71 o 
  -7   2   7      140.87      144.38      2.03 o 
  -6   2   7      586.59      608.47     13.64 o 
  -5   2   7       53.27       54.23      2.47 o 
  -4   2   7      148.16      143.73      3.21 o 
  -3   2   7       77.48       70.38      1.99 o 
  -2   2   7      278.23      290.37     17.17 o 
  -1   2   7       32.33       32.63      1.24 o 
   0   2   7      237.45      249.34      6.59 o 
   1   2   7      185.57      188.82      4.37 o 
   2   2   7      693.84      676.60     13.59 o 
   3   2   7       62.96       65.84      1.33 o 
   4   2   7      954.43      950.82      7.32 o 
   5   2   7        9.53       10.03      0.88 o 
   6   2   7      195.87      202.49      4.06 o 
   7   2   7        1.29        1.71      0.76 o 
   8   2   7      599.95      591.80     18.79 o 
   9   2   7       24.82       28.82      1.20 o 
  10   2   7       93.44       97.71      5.52 o 
  11   2   7       43.91       39.66      1.10 o 
  12   2   7       41.23       41.48      1.18 o 
 -10   3   7       23.99       24.32      1.04 o 
  -9   3   7       72.12       72.49      1.95 o 
  -8   3   7       70.42       71.89      2.59 o 
  -7   3   7       41.65       42.43      1.13 o 
  -6   3   7       68.75       68.72      2.68 o 
  -5   3   7      285.20      288.33      9.90 o 
  -4   3   7       44.57       45.85      2.70 o 
  -3   3   7      314.33      308.02      7.73 o 
  -2   3   7       19.29       16.78      0.79 o 
  -1   3   7      154.39      152.84      6.67 o 
   0   3   7       35.26       35.62      1.69 o 
   1   3   7       95.54       95.86      2.12 o 
   2   3   7       29.41       28.85      1.21 o 
   3   3   7      409.61      408.03      3.07 o 
   4   3   7      574.97      599.88      5.97 o 
   5   3   7       17.50       16.93      1.01 o 
   6   3   7       40.34       40.72      1.03 o 
   7   3   7      156.81      148.07      3.55 o 
   8   3   7        1.34        1.75      0.87 o 
   9   3   7      455.69      464.65      5.24 o 
  10   3   7       46.63       46.11      2.18 o 
  -3   4   7       72.15       67.46      3.00 o 
  -2   4   7      302.12      266.72      5.62 o 
  -1   4   7      130.25      128.70      1.95 o 
   0   4   7       93.63       85.45      1.62 o 
   1   4   7       13.82       14.78      1.06 o 
   2   4   7       49.87       49.23      1.32 o 
   3   4   7       74.19       73.09      2.92 o 
 -14   0   8       83.67       79.44      1.98 o 
 -12   0   8      359.23      336.47      9.50 o 
 -10   0   8      427.69      211.84    200.11 o 
  -8   0   8      265.13      270.09      5.15 o 
  -6   0   8      911.19      904.53     13.86 o 
  -4   0   8      406.14      480.07      7.00 o 
  -2   0   8     2612.51     2789.66     27.09 o 
   0   0   8     1054.04      987.90     12.42 o 
   2   0   8      795.72      795.14     19.98 o 
   4   0   8      172.82      165.60      5.96 o 
   6   0   8      359.55      364.17      7.10 o 
   8   0   8       18.21       17.92      1.18 o 
  10   0   8      185.98      166.30      8.61 o 
  12   0   8      353.11      329.78     22.84 o 
  14   0   8      311.25      315.82      4.98 o 
 -14   1   8       13.05       12.68      1.85 o 
 -13   1   8      145.73      140.64      4.79 o 
 -12   1   8        1.92        0.87      1.15 o 
 -11   1   8      302.64      315.14      5.94 o 
 -10   1   8      248.19      254.12      2.95 o 
  -9   1   8      218.16      236.43      2.81 o 
  -8   1   8      757.23      760.38      6.14 o 
  -7   1   8      732.01      726.54     16.74 o 
  -6   1   8      257.25      260.61      6.38 o 
  -5   1   8      134.18      124.29      1.61 o 
  -4   1   8      238.34      246.34      6.57 o 
  -3   1   8      298.21      287.15      9.34 o 
  -2   1   8       73.76       84.90      2.62 o 
  -1   1   8      689.19      712.18     11.59 o 
   0   1   8       74.81       71.60      1.86 o 
   1   1   8      967.64      939.17     13.91 o 
   2   1   8      231.60      231.27      2.34 o 
   3   1   8       36.68       34.97      0.91 o 
   4   1   8      194.54      192.90      1.64 o 
   5   1   8      340.33      343.26      4.21 o 
   6   1   8       68.52       70.21      3.23 o 
   7   1   8      159.67      149.90      1.73 o 
   8   1   8      228.72      225.37      2.05 o 
   9   1   8       61.03       67.36      1.81 o 
  10   1   8        5.06        9.41      0.98 o 
  11   1   8      155.98      156.49      1.67 o 
  12   1   8       30.57       27.05      1.17 o 
  13   1   8      128.90      124.31      3.61 o 
 -12   2   8      124.47      123.39      2.03 o 
 -11   2   8      156.48      160.29     11.54 o 
 -10   2   8       20.64       21.23      1.51 o 
  -9   2   8      396.31      387.77      3.09 o 
  -8   2   8       68.34       65.41      1.26 o 
  -7   2   8      176.29      179.96      5.38 o 
  -6   2   8      101.33       94.46      2.10 o 
  -5   2   8      101.69      108.02      1.49 o 
  -4   2   8      162.90      152.19      1.47 o 
  -3   2   8      296.73      288.08      5.96 o 
  -2   2   8       17.69       19.21      1.60 o 
  -1   2   8      101.22       95.58      3.98 o 
   0   2   8       39.96       39.76      1.26 o 
   1   2   8      107.72      105.37      2.96 o 
   2   2   8        0.42        0.91      0.77 o 
   3   2   8     1178.00     1167.56      4.23 o 
   4   2   8       18.20       18.64      1.11 o 
   5   2   8      235.02      250.81      3.72 o 
   6   2   8      226.15      228.63      4.97 o 
   7   2   8      201.96      202.25     11.57 o 
   8   2   8       13.90       17.33      1.11 o 
   9   2   8       34.37       34.60      1.17 o 
  10   2   8       10.57       10.96      1.16 o 
  11   2   8      152.75      147.87      1.73 o 
  12   2   8       12.63       12.73      1.95 o 
  -9   3   8        0.61        1.23      0.80 o 
  -8   3   8       65.31       65.77      1.20 o 
  -7   3   8       31.65       29.87      1.27 o 
  -6   3   8       89.02       88.47      1.82 o 
  -5   3   8       20.39       19.38      1.50 o 
  -4   3   8      169.97      169.22      1.57 o 
  -3   3   8       35.73       36.09      0.97 o 
  -2   3   8      214.68      195.57      4.94 o 
  -1   3   8       19.73       24.17      0.98 o 
   0   3   8       85.32       87.68      1.21 o 
   1   3   8       11.77       12.25      1.29 o 
   2   3   8      225.70      225.26      4.33 o 
   3   3   8      167.59      158.54      2.67 o 
   4   3   8       27.85       31.10      1.21 o 
   5   3   8       70.47       69.70      3.38 o 
   6   3   8       21.56       23.54      1.27 o 
   7   3   8        3.53        3.92      0.96 o 
   8   3   8      189.41      187.14      5.86 o 
   9   3   8       54.40       54.70      1.97 o 
 -13   0   9       21.88       21.56      2.52 o 
 -11   0   9      323.95      339.99     20.58 o 
  -9   0   9      549.15      572.49     10.10 o 
  -7   0   9     1635.14     1702.31     26.65 o 
  -5   0   9       94.74       87.16      2.31 o 
  -3   0   9      480.20      435.70      6.05 o 
  -1   0   9       53.19       56.98      1.86 o 
   1   0   9      409.00      391.76      4.02 o 
   3   0   9      386.26      399.97      3.22 o 
   5   0   9      146.76      149.60      1.98 o 
   7   0   9      871.72      863.76      6.04 o 
   9   0   9       87.73      109.61      3.59 o 
  11   0   9      157.62      134.56      4.17 o 
  13   0   9      197.56      201.74      3.95 o 
 -13   1   9        4.86        3.52      1.19 o 
 -12   1   9      242.82      257.26      3.46 o 
 -11   1   9       44.91       46.65      1.98 o 
 -10   1   9       11.26       10.81      1.34 o 
  -9   1   9      206.07      201.25      5.53 o 
  -8   1   9      104.01      103.81      1.80 o 
  -7   1   9      207.70      228.47      4.79 o 
  -6   1   9      139.02      131.54      2.66 o 
  -5   1   9       14.23       11.96      0.92 o 
  -4   1   9      237.58      230.47      6.78 o 
  -3   1   9      217.53      215.41      6.10 o 
  -2   1   9      155.21      154.45      2.58 o 
  -1   1   9      186.80      176.28      2.23 o 
   0   1   9       38.53       39.99      0.91 o 
   1   1   9      227.23      232.75      3.36 o 
   2   1   9      956.47      983.67     14.20 o 
   3   1   9      131.75      137.63      3.46 o 
   4   1   9      377.44      397.60      5.85 o 
   5   1   9      232.75      228.94      5.32 o 
   6   1   9       94.56       94.37      6.25 o 
   7   1   9       96.07       95.07      3.70 o 
   8   1   9      198.12      204.20      2.10 o 
   9   1   9       83.99       78.95      1.26 o 
  10   1   9      207.71      201.62      3.19 o 
  11   1   9      143.20      141.79      1.70 o 
  12   1   9       46.09       44.33      1.24 o 
  13   1   9      106.17      108.44      2.02 o 
 -12   2   9      174.55      176.64      5.52 o 
 -11   2   9        2.07        2.36      1.20 o 
 -10   2   9        0.92        0.43      1.12 o 
  -9   2   9        1.49        1.08      1.02 o 
  -8   2   9      136.99      134.88      3.63 o 
  -7   2   9       12.69       13.15      1.28 o 
  -6   2   9       42.84       45.42      1.33 o 
  -5   2   9       43.65       42.22      1.07 o 
  -4   2   9       20.56       20.75      1.32 o 
  -3   2   9      107.92      102.99      2.04 o 
  -2   2   9      247.88      263.82      3.39 o 
  -1   2   9      208.37      197.79      4.09 o 
   0   2   9      353.95      345.23      7.86 o 
   1   2   9       25.51       26.26      1.74 o 
   2   2   9      267.60      266.86      6.46 o 
   3   2   9       64.04       64.03      1.46 o 
   4   2   9      442.86      438.62      4.20 o 
   5   2   9      133.29      132.08      2.66 o 
   6   2   9      165.76      160.88      1.89 o 
   7   2   9       38.17       39.60      1.24 o 
   8   2   9       16.71       17.46      1.08 o 
   9   2   9        1.02        1.67      0.98 o 
  10   2   9      146.08      143.06      7.64 o 
  11   2   9       25.87       29.93      2.22 o 
  -8   3   9        0.61        1.71      0.92 o 
  -7   3   9      146.75      143.34      2.57 o 
  -6   3   9       20.39       22.23      1.73 o 
  -5   3   9        7.28        8.93      0.87 o 
  -4   3   9        5.36        6.17      0.88 o 
  -3   3   9       16.80       15.10      0.90 o 
  -2   3   9      139.34      135.14      1.49 o 
  -1   3   9      221.56      223.29      5.77 o 
   0   3   9       42.36       40.54      0.99 o 
   1   3   9       34.41       36.07      5.07 o 
   2   3   9       38.02       34.44      1.15 o 
   3   3   9       57.04       53.84      4.18 o 
   4   3   9       66.20       62.45      1.07 o 
   5   3   9      280.63      283.16      5.15 o 
   6   3   9       46.74       46.94      2.51 o 
   7   3   9      257.66      252.18     10.48 o 
   8   3   9       24.86       23.76      2.88 o 
 -12   0  10       64.26       69.77      1.87 o 
 -10   0  10       63.32       69.77      2.58 o 
  -8   0  10     1219.48     1328.11     22.23 o 
  -6   0  10      111.34      105.09      2.90 o 
  -4   0  10      224.97      231.76      4.11 o 
  -2   0  10      890.85      875.91     10.01 o 
   0   0  10      326.69      329.45      3.57 o 
   2   0  10     1541.87     1548.81     47.49 o 
   4   0  10      931.20      908.23      7.09 o 
   6   0  10      241.25      236.87      5.44 o 
   8   0  10      394.89      363.37      4.60 o 
  10   0  10      321.80      329.67      6.18 o 
  12   0  10        6.82        7.08      2.44 o 
 -12   1  10       90.24       96.36      1.64 o 
 -11   1  10       28.64       26.29      1.15 o 
 -10   1  10       63.00       68.33      1.28 o 
  -9   1  10       15.02       13.55      1.06 o 
  -8   1  10      617.17      648.91      8.33 o 
  -7   1  10      246.44      259.93      2.44 o 
  -6   1  10       60.03       54.90      1.99 o 
  -5   1  10       30.83       33.60      0.89 o 
  -4   1  10       79.20       76.47      1.13 o 
  -3   1  10      755.38      775.02      8.61 o 
  -2   1  10       70.38       65.31      1.54 o 
  -1   1  10      176.88      164.99      1.62 o 
   0   1  10      221.05      220.11      1.62 o 
   1   1  10       20.17       21.07      0.78 o 
   2   1  10      178.95      179.06      2.39 o 
   3   1  10      701.09      711.07      5.26 o 
   4   1  10     1053.81     1062.99     17.83 o 
   5   1  10      238.09      248.15      1.86 o 
   6   1  10      135.48      133.80      1.69 o 
   7   1  10       80.14       83.76      1.50 o 
   8   1  10        8.34       11.27      1.11 o 
   9   1  10      190.05      188.28      5.27 o 
  10   1  10       30.35       26.02      1.16 o 
  11   1  10      121.69      119.02      1.69 o 
  12   1  10       91.90       86.13      1.74 o 
 -11   2  10       11.06       12.21      1.16 o 
 -10   2  10        1.45        1.24      1.43 o 
  -9   2  10        0.33        0.94      0.96 o 
  -8   2  10       34.82       34.90      1.80 o 
  -7   2  10      354.25      357.70      7.61 o 
  -6   2  10       20.27       18.31      0.78 o 
  -5   2  10      251.83      264.04      6.03 o 
  -4   2  10       41.53       39.57      0.93 o 
  -3   2  10       93.04       88.06      1.94 o 
  -2   2  10      188.12      193.82      5.57 o 
  -1   2  10      336.63      316.94      5.41 o 
   0   2  10       50.08       65.30      9.33 o 
   1   2  10      381.65      384.74     16.31 o 
   2   2  10      113.29      117.77      1.35 o 
   3   2  10      326.69      327.65      4.75 o 
   4   2  10       61.42       61.49      1.52 o 
   5   2  10      366.67      359.60     13.62 o 
   6   2  10      103.34      104.63      3.71 o 
   7   2  10      308.40      313.19      6.65 o 
   8   2  10       33.53       32.65      1.17 o 
   9   2  10       47.44       50.56      1.82 o 
  10   2  10       35.50       35.76      1.39 o 
  -7   3  10        7.33        7.39      0.82 o 
  -6   3  10       65.13       64.22      1.40 o 
  -5   3  10       19.10       18.97      0.91 o 
  -4   3  10      123.84      115.01      1.98 o 
  -3   3  10       39.15       39.16      1.81 o 
  -2   3  10      230.91      211.45      5.64 o 
  -1   3  10        2.68        2.63      0.89 o 
   0   3  10       88.99       83.51      1.37 o 
   1   3  10        9.28       10.59      0.96 o 
   2   3  10       68.97       66.90      2.03 o 
   3   3  10       32.54       31.58      2.12 o 
   4   3  10      110.40      108.93      1.64 o 
   5   3  10        9.95       10.58      1.00 o 
   6   3  10       90.21       89.63      1.74 o 
   7   3  10       14.94       14.00      1.53 o 
 -11   0  11       77.89       53.06     30.29 o 
  -9   0  11      898.48      941.44     16.70 o 
  -7   0  11       67.75       66.19      2.09 o 
  -5   0  11       17.65       15.16      1.29 o 
  -3   0  11       57.31       52.04      1.79 o 
  -1   0  11      123.49      120.17      4.17 o 
   1   0  11      121.08      124.72      6.27 o 
   3   0  11     2641.04     2756.19     23.54 o 
   5   0  11       34.35       36.07      1.32 o 
   7   0  11      145.14      146.64      5.99 o 
   9   0  11       64.39       52.98      1.76 o 
  11   0  11      284.74      258.71      8.98 o 
 -12   1  11        2.23        4.38      1.02 o 
 -11   1  11       24.47       25.74      1.00 o 
 -10   1  11       17.92       17.31      1.23 o 
  -9   1  11      116.58      121.11      1.60 o 
  -8   1  11      620.64      654.70      4.91 o 
  -7   1  11       56.56       52.85      2.19 o 
  -6   1  11       43.95       39.33      1.23 o 
  -5   1  11       27.41       30.21      1.66 o 
  -4   1  11       30.75       34.36      0.97 o 
  -3   1  11      128.13      111.59      3.18 o 
  -2   1  11      394.83      371.02      3.15 o 
  -1   1  11        0.37        0.93      0.62 o 
   0   1  11      393.82      377.78     11.00 o 
   1   1  11      334.87      335.22     12.00 o 
   2   1  11      184.38      187.66      1.84 o 
   3   1  11      377.41      391.02      9.00 o 
   4   1  11      284.67      296.24      6.84 o 
   5   1  11       35.38       35.06      1.18 o 
   6   1  11      224.79      229.23      2.36 o 
   7   1  11       11.66       11.20      1.04 o 
   8   1  11       87.06       85.97      2.43 o 
   9   1  11       71.20       69.74      1.45 o 
  10   1  11       42.13       43.18      2.57 o 
  11   1  11        0.84        1.59      1.19 o 
 -10   2  11       11.18       13.14      1.15 o 
  -9   2  11        5.90        5.67      1.44 o 
  -8   2  11      119.96      122.33      2.88 o 
  -7   2  11       69.19       64.65      1.06 o 
  -6   2  11       61.98       59.76      2.14 o 
  -5   2  11        4.94        5.56      0.78 o 
  -4   2  11      104.30      112.34      1.33 o 
  -3   2  11      431.57      393.31     12.16 o 
  -2   2  11        8.00        7.93      0.83 o 
  -1   2  11       42.65       39.90      1.48 o 
   0   2  11       42.30       42.15      0.96 o 
   1   2  11       14.05       26.63      6.83 o 
   2   2  11      158.92      156.27      2.57 o 
   3   2  11       10.75       11.21      0.89 o 
   4   2  11      120.02      119.84      2.41 o 
   5   2  11       33.13       34.91      1.86 o 
   6   2  11       15.41       17.00      1.09 o 
   7   2  11       16.12       15.01      1.20 o 
   8   2  11      142.11      136.65      1.88 o 
   9   2  11       77.64       85.15      1.50 o 
  -6   3  11        4.91        4.90      0.87 o 
  -5   3  11       32.56       35.83      1.46 o 
  -4   3  11        0.32        0.59      1.01 o 
  -3   3  11      186.64      176.28      2.75 o 
  -2   3  11       66.51       66.33      1.25 o 
  -1   3  11        5.89        5.68      0.94 o 
   0   3  11       49.53       48.59      1.18 o 
   1   3  11      105.79      103.23      3.31 o 
   2   3  11        4.41        4.34      1.46 o 
   3   3  11      121.61      112.48      5.92 o 
   4   3  11       15.46       15.21      1.13 o 
   5   3  11       77.03       79.94      3.83 o 
 -10   0  12       66.43       68.19      2.70 o 
  -8   0  12      120.89      113.42      3.08 o 
  -6   0  12       49.59       49.10      2.35 o 
  -4   0  12      381.19      349.03      5.45 o 
  -2   0  12       33.08       31.70      1.30 o 
   0   0  12      669.68      678.45     17.63 o 
   2   0  12     1318.08     1374.22     13.98 o 
   4   0  12       94.22       98.76      8.87 o 
   6   0  12      228.52      221.70      5.02 o 
   8   0  12      195.92      181.34      4.07 o 
  10   0  12        8.97        8.52      1.49 o 
 -11   1  12        3.61        4.76      1.06 o 
 -10   1  12      115.92      122.90      1.84 o 
  -9   1  12      215.42      217.05      6.86 o 
  -8   1  12        0.63       -0.06      0.86 o 
  -7   1  12       69.83       69.13      2.75 o 
  -6   1  12       30.25       32.15      1.13 o 
  -5   1  12       21.26       18.62      0.94 o 
  -4   1  12       22.82       20.77      0.83 o 
  -3   1  12      102.94      100.99      1.18 o 
  -2   1  12      313.85      291.92      5.11 o 
  -1   1  12       88.61       89.91      2.12 o 
   0   1  12        1.81        2.21      0.65 o 
   1   1  12      346.61      338.08      6.63 o 
   2   1  12      704.62      732.51     15.59 o 
   3   1  12      118.71      121.01      2.18 o 
   4   1  12       90.32       94.21      1.43 o 
   5   1  12        8.25        8.55      0.85 o 
   6   1  12       30.19       33.47      1.46 o 
   7   1  12      364.35      360.69      2.92 o 
   8   1  12       16.11       14.29      1.22 o 
   9   1  12       16.61       15.40      1.13 o 
  10   1  12      183.38      181.24      4.57 o 
  -9   2  12      403.36      403.92     11.04 o 
  -8   2  12       80.77       79.28      1.44 o 
  -7   2  12       28.83       33.01      1.47 o 
  -6   2  12       18.01       17.69      0.90 o 
  -5   2  12       49.08       46.69      1.84 o 
  -4   2  12       71.68       71.09      1.54 o 
  -3   2  12      374.09      352.90      6.44 o 
  -2   2  12        0.52        1.12      0.78 o 
  -1   2  12      288.97      282.00      3.89 o 
   0   2  12       12.40       12.85      0.81 o 
   1   2  12       28.21       28.47      0.96 o 
   2   2  12       39.60       40.29      1.26 o 
   3   2  12      393.87      385.37      6.33 o 
   4   2  12       21.96       23.09      1.07 o 
   5   2  12       64.49       63.42      1.47 o 
   6   2  12       39.29       36.38      1.16 o 
   7   2  12       45.79       46.41      1.35 o 
   8   2  12       25.25       23.54      1.07 o 
  -3   3  12       49.33       47.58      1.17 o 
  -2   3  12       21.00       23.99      1.03 o 
  -1   3  12        7.34        8.43      1.10 o 
   0   3  12       29.94       28.10      1.28 o 
   1   3  12       37.31       34.43      1.65 o 
   2   3  12      145.79      144.85      5.27 o 
  -9   0  13       39.76       46.57      1.95 o 
  -7   0  13       80.56       80.80      2.63 o 
  -5   0  13      160.82      161.11      3.24 o 
  -3   0  13      817.85      741.56      9.36 o 
  -1   0  13      454.70      452.60      9.61 o 
   1   0  13      589.04      646.10     19.40 o 
   3   0  13      259.76      257.80      5.42 o 
   5   0  13       22.09       22.20      2.33 o 
   7   0  13      316.52      311.10      5.75 o 
   9   0  13      165.24      167.86      4.17 o 
  -9   1  13       10.72       10.25      0.97 o 
  -8   1  13       65.68       62.43      1.40 o 
  -7   1  13       21.56       20.54      1.71 o 
  -6   1  13      135.45      132.25      3.89 o 
  -5   1  13      147.15      127.18      4.64 o 
  -4   1  13      356.17      323.02      5.83 o 
  -3   1  13       56.85       56.99      2.17 o 
  -2   1  13       58.09       53.27      1.55 o 
  -1   1  13      192.39      196.30      1.79 o 
   0   1  13       38.96       41.08      0.89 o 
   1   1  13       53.59       54.49      1.08 o 
   2   1  13      538.81      563.89      4.27 o 
   3   1  13        9.32        9.21      0.97 o 
   4   1  13      238.58      248.77      2.41 o 
   5   1  13       42.16       43.26      1.25 o 
   6   1  13       38.85       41.67      1.82 o 
   7   1  13       43.60       39.87      1.80 o 
   8   1  13      174.05      194.82      6.00 o 
   9   1  13       55.08       54.25      1.97 o 
  -7   2  13       53.79       45.40      1.06 o 
  -6   2  13       31.19       31.36      1.03 o 
  -5   2  13       26.35       24.59      0.78 o 
  -4   2  13       33.38       31.19      0.91 o 
  -3   2  13        7.24        8.46      0.71 o 
  -2   2  13       89.25       84.71      2.18 o 
  -1   2  13       45.34       46.34      0.96 o 
   0   2  13       96.88      102.97      1.48 o 
   1   2  13       11.01        9.36      0.94 o 
   2   2  13       45.82       47.17      1.72 o 
   3   2  13       88.65       83.11      1.27 o 
   4   2  13       48.79       47.88      2.06 o 
   5   2  13       14.66       14.77      1.16 o 
   6   2  13       89.61       86.39      5.63 o 
  -8   0  14       47.57       47.61      1.94 o 
  -6   0  14      209.90      169.80      3.43 o 
  -4   0  14        5.92        7.40      1.33 o 
  -2   0  14      197.19      201.03      3.00 o 
   0   0  14      104.85      103.22      2.07 o 
   2   0  14       74.79       77.59      2.05 o 
   4   0  14      335.97      339.56     12.59 o 
   6   0  14      148.44      148.02      2.73 o 
   8   0  14      167.79      169.07      4.78 o 
  -8   1  14       40.48       45.75      1.18 o 
  -7   1  14       27.46       28.48      1.17 o 
  -6   1  14       30.76       30.09      1.01 o 
  -5   1  14        8.27        8.72      0.88 o 
  -4   1  14      185.42      166.36      3.17 o 
  -3   1  14       65.94       64.51      1.31 o 
  -2   1  14       56.28       54.44      1.00 o 
  -1   1  14       14.11       16.82      0.84 o 
   0   1  14       19.48       22.67      0.80 o 
   1   1  14      104.98      102.45      1.61 o 
   2   1  14       56.48       57.44      1.20 o 
   3   1  14       88.98       87.87      1.32 o 
   4   1  14       15.36       15.52      1.17 o 
   5   1  14       90.80       91.82      1.56 o 
   6   1  14      106.58      106.40      1.95 o 
   7   1  14        6.57        6.20      1.32 o 
  -5   2  14      105.12       99.11      1.59 o 
  -4   2  14       12.56       11.52      0.98 o 
  -3   2  14       37.69       35.92      0.96 o 
  -2   2  14        8.19        7.57      0.80 o 
  -1   2  14       34.09       33.21      1.23 o 
   0   2  14       10.90       11.50      1.02 o 
   1   2  14      281.58      289.89      5.55 o 
   2   2  14        9.62        9.91      1.07 o 
   3   2  14      192.67      195.78      3.55 o 
   4   2  14       19.62       20.03      0.96 o 
  -7   0  15      139.74      131.29      3.12 o 
  -5   0  15      165.76      146.18      3.38 o 
  -3   0  15      248.98      225.47      3.23 o 
  -1   0  15       92.66       93.74      2.18 o 
   1   0  15       21.91       21.54      1.36 o 
   3   0  15      231.18      230.75      3.39 o 
   5   0  15      228.73      219.61      3.48 o 
  -6   1  15       73.33       73.79      1.30 o 
  -5   1  15       21.65       22.52      1.02 o 
  -4   1  15       21.40       24.35      1.01 o 
  -3   1  15       15.97       15.02      0.91 o 
  -2   1  15      287.66      276.70      3.63 o 
  -1   1  15       67.49       63.54      2.11 o 
   0   1  15       89.54       91.64      1.72 o 
   1   1  15       89.68       90.39      2.13 o 
   2   1  15      251.86      256.85      5.06 o 
   3   1  15       60.74       58.47      1.32 o 
   4   1  15       80.44       83.57      1.48 o 
   5   1  15        1.10        1.93      1.15 o 
  -4   0  16        8.20        7.41      1.50 o 
  -2   0  16       89.39       78.26      2.18 o 
   0   0  16      102.14      103.94      6.71 o 
   2   0  16      118.27      119.62      4.58 o 
  -2   1  16        5.72        4.50      0.96 o 
  -1   1  16       63.76       61.82      1.35 o 
   0   1  16        2.10        3.40      0.86 o 
   1   1  16        3.03        3.20      0.84 o 
                                                 
